# Supplementary material for: Opportunities for Ivory Nut Residue Valorization as a Source of Nanocellulose Colloidal Suspensions
Source: Gels. 2022 Dec 30;9(1):32. doi: 10.3390/gels9010032 (PMC9857895; doi:10.3390/gels9010032)
Supplement: Supplementary file 1 [file gels-09-00032-s001.zip]

Archive with 1 entries (1 files):
- gels-2078378-supplementary.pdf
